# Supplementary material for: A non‐canonical function of Plk4 in centriolar satellite integrity and ciliogenesis through PCM1 phosphorylation
Source: EMBO Rep. 2016 Jan 11;17(3):326–37. doi: 10.15252/embr.201541432 (PMC4772974; doi:10.15252/embr.201541432)
Supplement: Supplementary file 2 — Source Data for Expanded View [file EMBR-17-326-s002.zip]

Archive with 2 entries (1 files):
- EV_source_data/
- EV_source_data/Figure EV4 Source Data.tif
